# Supplementary material for: Preservation and clonal behavior of extrachromosomal DNA in patient-derived xenograft models of childhood cancers
Source: Genome Med. 2026 May 28;18:110. doi: 10.1186/s13073-026-01676-0 (PMC13403850; doi:10.1186/s13073-026-01676-0)
Supplement: Supplementary file 5 — Additional file 5: Table S4. Paired tumors with ecDNA gains in PDX models and corresponding genes. [file 13073_2026_1676_MOESM5_ESM.xlsx]

## Sheet: Sheet1
Supplementary Table 4: Paired Tumors with ecDNA Gains in PDX Models and Corresponding Genes
Xenograft Sample	Primary Sample	cancer_type	Primary Classification	Xenograft Classification	ecDNA genes
SJACT013760_X1	SJACT013760_D1	ACC	ecDNA-	ecDNA+	H3-3A
SJLPS014753_X1	SJLPS014753_D1	LIPO	ecDNA-	ecDNA+	AXIN1
SJMEL063827_X1	SJMEL063827_D1	MEL	ecDNA-	ecDNA+	IGF1R
SJNBL012407_X1	SJNBL012407_D1	NBL	ecDNA-	ecDNA+	MYCN
SJNBL046145_X1	SJNBL046145_M1	NBL	ecDNA-	ecDNA+	MYCN
SJNBL063820_X1	SJNBL063820_D1	NBL	ecDNA-	ecDNA+	MYCN
SJNBL105_X	SJNBL105_D	NBL	ecDNA-	ecDNA+	MYCN
SJOS001107_X1	SJOS001107_D1	OS	ecDNA-	ecDNA+	ADGRF1, CCND3, CDC5L, CUL7, DNPH1, PTK7, TFEB
SJOS001132_X1	SJOS001132_M1	OS	ecDNA-	ecDNA+	none
SJOS012409_X1	SJOS012409_D1	OS	ecDNA-	ecDNA+	AGAP2, CCND3, CDK4, CUL7, DDIT3, DNPH1, GAS7, GLI1, GLO1, LRIG3, NACA, PER1, PIM1, PTK7, TFEB
SJOS013769_X1	SJOS013769_D1	OS	ecDNA-	ecDNA+	PBX1, COPS3, SREBF1
SJOS030759_X1	SJOS030759_D3	OS	ecDNA-	ecDNA+	CCND3, GLO1, PIM1, TFEB
SJOS046149_X1	SJOS046149_R1	OS	ecDNA-	ecDNA+	CCNE1, CNOT3, HAS1, PPP2R1A, TFPT, URI1
SJOS071776_X2	SJOS071776_M2	OS	ecDNA-	ecDNA+	none
SJOS071781_X1	SJOS071781_D1	OS	ecDNA-	ecDNA+	CCND3, CDC5L, CUL7, DNPH1, PTK7, TFEB, GRM1, PER1
SJOS001116_M2	SJOS001116_X2	OS	ecDNA-	ecDNA+	MUC20, MUC4, SDHAP1, SDHAP2
SJRHB011_Y	SJRHB011_E	ERMS	ecDNA-	ecDNA+	none
SJRHB013758_X1	SJRHB013758_D1	ERMS	ecDNA-	ecDNA+	none
SJWLM046146_X1	SJWLM046146_D1	WT	ecDNA-	ecDNA+	MYCN
